# Supplementary material for: Identification of phytoplankton isolates from the eastern Canadian waters using long-read sequencing
Source: J Plankton Res. 2024 Oct 3;46(6):527–41. doi: 10.1093/plankt/fbae043 (PMC11629783; doi:10.1093/plankt/fbae043)
Supplement: Supplementary_Material_fbae043 [file supplementary_material_fbae043.zip]

Archive with 4 entries (4 files):
- Suppl_Figure1_2_fbae043.docx
- Suppl_Material_rRNA_Nanopore_Manuscript_fbae043.docx
- Supp_Tables_Final_April_2024.xlsx
- text_fbae043.pdf
